# Supplementary material for: Nanofiltration Performance of Poly(p-xylylene) Nanofilms with Imidazole Side Chains
Source: Polymers (Basel). 2023 Aug 4;15(15):3309. doi: 10.3390/polym15153309 (PMC10422224; doi:10.3390/polym15153309)
Supplement: Supplementary file 1 [file polymers-15-03309-s001.zip]

Archive with 1 entries (1 files):
- polymers-2497112-supplementary.pdf
